# Supplementary material for: Characterization of FGFR1 Locus in sqNSCLC Reveals a Broad and Heterogeneous Amplicon
Source: PLoS One. 2016 Feb 23;11(2):e0149628. doi: 10.1371/journal.pone.0149628 (PMC4764357; doi:10.1371/journal.pone.0149628)
Supplement: S1 Table — (XLSX) [file pone.0149628.s007.xlsx]

## Sheet: Sheet1
Specimen ID	FGFR1 FISH amplification status	Ratio SUM FGFR1:SUM CEN8	FGFR1 average GCN
125364A2	Amplified	3.25	8.64
COT6ZANJ	Amplified	3.42035	15.46
1163765B	Amplified	2.98	3.34
1080545B	Amplified	2.29208	7.82
1080674B	Amplified	2.99	5.98
1080727B	Amplified	4.21687	7
1080998B	Amplified	4.89051	13.4
1092278B	Amplified	4.1145	10.78
1120731B	Amplified	3.31169	5.1
1121015B	Amplified	4.17857	7.02
112293A2	Amplified	1.95973	5.84
1092802B	Amplified	4.38	9.82
111845A2	Amplified	1.56746	7.9
100279A2	Not amplified	1.0117	3.46
1070878B	Not amplified	1.04184	4.98
1080798B	Not amplified	1.28571	3.96
1071071B	Not amplified	1.43	3.52
1120728B	Not amplified	1.08	3.34
112299A2	Not amplified	1.04639	4.06
112520A2	Not amplified	1.03659	3.4
114589A2	Not amplified	1.04	3.48
114590A2	Not amplified	1.03509	4.72
115238A2	Not amplified	1.63158	5.58
115246A2	Not amplified	0.841667	4.04
121336A2	Not amplified	1.0355	3.5
121348A2	Not amplified	1.19149	4.48
66039A2	Not amplified	1.03659	3.4
1142375B	Not amplified	1.10067	3.28
100233A2	Not amplified	1.09559	2.98
1075557B	Not amplified	1.01351	3
1080679B	Not amplified	1.14286	2.72
1112645B	Not amplified	1.04027	3.1
111860A2	Not amplified	0.925676	2.74
1120749B	Not amplified	1.11333	3.34
1141344B	Not amplified	0.945455	3.12
1134171B	Not amplified	1.02	3.14
1142434B	Not amplified	1.56	2.96
1148837B	Not amplified	1.02548	3.22
1164220B	Not amplified	0.95	2.44
116648A2	Not amplified	0.987179	3.08
116689A2	Not amplified	1.34	2.84
120160B2	Not amplified	1.04959	2.54
69658A1	Not amplified	1.03922	3.18
76442A1	Not amplified	1.09615	2.28
115254A2	Not amplified	0.97	2.36
1080796B	Not amplified	1.07292	2.06
1067833B	Not amplified	1.02	1.98
1070875B	Not amplified	1	2.02
1080710B	Not amplified	1	1.82
1112856B	Not amplified	0.95	1.72
1120726B	Not amplified	1.02	2.46
1120738B	Not amplified	1	1.84
115235A2	Not amplified	0.839286	1.88
116683A2	Not amplified	1.50331	4.54
117212A2	Not amplified	1.03	1.9
122801A2	Not amplified	0.79	2
126567A2	Not amplified	1.04	2.1
73968A1	Not amplified	0.990654	2.12
41758B1	Not amplified	0.991597	2.36
100034A2	Not amplified	0.976744	1.68
1067094B	Not amplified	0.829545	1.46
1069266B	Not amplified	0.595745	1.68
1069294B	Not amplified	0.932039	1.92
103874A2	Not amplified	0.567797	1.34
105107A2	Not amplified	1.01087	1.86
1071277B	Not amplified	0.626016	1.54
1071294B	Not amplified	0.564626	1.66
1080513B	Not amplified	0.913978	1.7
1080665B	Not amplified	0.92	1.84
105142A2	Not amplified	0.930233	1.6
1091697b	Not amplified	0.978495	1.82
1111870B	Not amplified	0.74	1.58
111847A2	Not amplified	1.01031	1.96
111848A2	Not amplified	1.02299	1.78
111849A2	Not amplified	0.6	1.5
111852A2	Not amplified	0.583333	1.54
111898A2	Not amplified	0.936709	1.48
1142495B	Not amplified	0.6	1.56
115226A2	Not amplified	0.925532	1.74
116685A2	Not amplified	0.57	1.82
120913A2	Not amplified	0.556338	1.58
124187A2	Not amplified	0.51	1.3
125350A2	Not amplified	0.65	1.54
3919A2	Not amplified	0.930233	1.6
41757B1	Not amplified	1.0122	1.66
48098B1	Not amplified	0.732143	1.64
69669A1	Not amplified	0.731707	1.2
69813A1	Not amplified	1.03488	1.78
1071088B	Not amplified	0.728261	1.34
1080541B	Not amplified	0.52	1.04
