# Supplementary material for: Characterization of FGFR1 Locus in sqNSCLC Reveals a Broad and Heterogeneous Amplicon
Source: PLoS One. 2016 Feb 23;11(2):e0149628. doi: 10.1371/journal.pone.0149628 (PMC4764357; doi:10.1371/journal.pone.0149628)
Supplement: S2 Table — (XLSX) [file pone.0149628.s008.xlsx]

## Sheet: Sheet1
Gene	nanoString probe target sequence
ACTB	TGCAGAAGGAGATCACTGCCCTGGCACCCAGCACAATGAAGATCAAGATCATTGCTCCTCCTGAGCGCAAGTACTCCGTGTGGATCGGCGGCTCCATCCT
AKT1	TTCTTTGCCGGTATCGTGTGGCAGCACGTGTACGAGAAGAAGCTCAGCCCACCCTTCAAGCCCCAGGTCACGTCGGAGACTGACACCAGGTATTTTGATG
AKT3	AAAACTGGAGGCCAAGATACTTCCTTTTGAAGACAGATGGCTCATTCATAGGATATAAAGAGAAACCTCAAGATGTGGATTTACCTTATCCCCTCAACAA
ANG2	TAGAGCCTTCAGAGCAAACAGGGTCATTGTTATTCGCTGTCGAGATGGCTTTCCCATCCACCTTGAGGAGAACTTTATCCCTCCAAGACCGTAGTCCAGA
ANXA1	GAAATCAGAGACATTAACAGGGTCTACAGAGAGGAACTGAAGAGAGATCTGGCCAAAGACATAACCTCAGACACATCTGGAGATTTTCGGAACGCTTTGC
ANXA4	CCTGAGGAGATCCGGCGCATAAGCCAAACCTACCAGCAGCAATATGGACGGAGCCTTGAAGATGACATTCGCTCTGACACATCGTTCATGTTCCAGCGAG
AP3M2	CATTGGCTACCGAGTCGAACATTCTTAAAGAACTCATAAAGCCTCCTACCATCCTTCGAACGGTTGTCAACACCATCACAGGAAGCACGAATGTGGGTGA
AREG	ACAAGACGGAAAGTGAAAATACTTCAGATAAACCCAAAAGAAAGAAAAAGGGAGGCAAAAATGGAAAAAATAGAAGAAACAGAAAGAAGAAAAATCCATG
ARTN	CAGCCCCAGAGCCCTCACCCTGCGGATCCCAGCCTAAAAGACACCAGAGACCTCAGCTATGGAGCCCTTCGGACCCACTTCTCACAGACTCTGGCACTGG
ASH2L	AATGGTTCACGGCTGACACATTTGGCATAGATACCTCATCCTGTCTACCTTTCATGACCAACTACAGTTTTCATTGCAACGTCTGCCATCACAGTGGGAA
B2M	CGGGCATTCCTGAAGCTGACAGCATTCGGGCCGAGATGTCTCGCTCCGTGGCCTTAGCTGTGCTCGCGCTACTCTCTCTTTCTGGCCTGGAGGCTATCCA
BAG4	CGTAGTGTTCCACAATCAGGACCGACTGTACGACCACAAGAAGATGCGTGGGCTTCTCCTGGTGCTTATGGAATGGGTGGCCGTTATCCCTGGCCTTCAT
BAI3	TTTATGGCACAAACTGGTGAATCTGGTGTGGAAGAGTGGTCCCAGTGGAGCACATGTTCGGTTACTTGTGGTCAAGGGTCGCAGGTGCGAACCAGAACTT
BASP1	GATCCGCGTCTGAAAGTGCAGTACATCGTTTGTACCTGAAACTGCCGCCACATGCACTCCTCCACCGCTGAGAGTTGAATAGCTTTTCTTCTGCAATGGG
BRAF	GTACCTGCAAGGTGTGGAGTTACAGTCCGAGACAGTCTAAAGAAAGCACTGATGATGAGAGGTCTAATCCCAGAGTGCTGTGCTGTTTACAGAATTCAGG
BRF2	TACCTTCAGCGACGAGGGCAATCTCCGAGAGGTAACATATTCCCGAAGCACAGGGGAAAACGAACAAGTTAGTCGCAGCCAGCAACGAGGTCTCCGGCGA
BTC	CAAATATTGCTTAAAAGGCTATGAAGTTACCTCCAGGTTGGTGGCAAGCTGCAAAGTGCCTTGCTCATTTGAAAATGGACAGAATGTGTCTCAGGAAAAC
C8orf4	AGCAGAGGAGAGAGCCAAGATCATTTTTGCCATAGATCAAGATGTGGAGGAGAAAACGCGTGCCCTGATGGCCTTGAAGAAGAGGACAAAAGACAAGCTT
CBLC	CCATTGACCTCACCTGCAGCGGGCACGTGTCCATCTTCGAGTTCGACGTCTTCACCAGGCTCTTTCAGCCATGGCCAACACTCCTCAAGAACTGGCAGCT
CCND1	TTGAACACTTCCTCTCCAAAATGCCAGAGGCGGAGGAGAACAAACAGATCATCCGCAAACACGCGCAGACCTTCGTTGCCCTCTGTGCCACAGATGTGAA
CD274	TAGGAGATTAGATCCTGAGGAAAACCATACAGCTGAATTGGTCATCCCAGAACTACCTCTGGCACATCCTCCAAATGAAAGGACTCACTTGGTAATTCTG
CDC25C	CTCTCTGTGTGACATTACTATCACTCAGATGCTGGAGGAAGATTCTAACCAGGGGCACCTGATTGGTGATTTTTCCAAGGTATGTGCGCTGCCAACCGTG
CDH1	CGATAATCCTCCGATCTTCAATCCCACCACGTACAAGGGTCAGGTGCCTGAGAACGAGGCTAACGTCGTAATCACCACACTGAAAGTGACTGATGCTGAT
CDH3	GACAGGCTATGAGTCTGACGTTAGAGTGGTGGCTTCCTTAGCCTTTCAGGATGGAGGAATGTGGGCAGTTTGACTTCAGCACTGAAAACCTCTCCACCTG
CFL1	TCCGGAAACATGGCCTCCGGTGTGGCTGTCTCTGATGGTGTCATCAAGGTGTTCAACGACATGAAGGTGCGTAAGTCTTCAACGCCAGAGGAGGTGAAGA
CLTC	GGGTATCAACCCAGCAAACATTGGCTTCAGTACCCTGACTATGGAGTCTGACAAATTCATCTGCATTAGAGAAAAAGTAGGAGAGCAGGCCCAGGTGGTA
CLU	TGTCCACCGCCGGTTTATATGATCTTCATACCTTTCCCTGGACCACAGGCGTTTCTCGGCTTTTAGTCTGAACCATAGCTGGGCTGCAGTACCCTACGCT
COL12A1	GGTACCAATCCCCGGGAATACCAATTATGCCATTCTTAGGAATCTGCAGCCAGATACCTCATACACTGTGACTGTAGTTCCCGTTTATACTGAAGGTGAT
COL1A2	CCAATGGATTTGCTGGTCCTGCTGGTGCTGCTGGTCAACCTGGTGCTAAAGGAGAAAGAGGAGCCAAAGGGCCTAAGGGTGAAAACGGTGTTGTTGGTCC
COL21A1	GGAGTGGTTCAATATAGTGACTACCCTGTGCTGGAGATTCCTCTCGGAAGCTATGATTCAGGAGAACATTTGACGGCAGCAGTGGAATCCATACTCTACT
COL5A1	GTAAAGGTCATCCCACCATCACCAAAGCCTCCGTTTTTAACAACCTCCAACACGATCCATTTAGAGGCCAAATGTCATTCTGCAGGTGCCTTCCCGATGG
COL7A1	GCTCTGGGGGTGATGTGATCCGCGCCATCCGTGAGCTTAGCTACAAGGGGGGCAACACTCGCACAGGGGCTGCAATTCTCCATGTGGCTGACCATGTCTT
CRIM1	GACCTGTCAGTGCATAAACACCGAGGAACTATGTTCAGAACGTAAACAAGGCTGCACCTTGAACTGTCCCTTCGGTTTCCTTACTGATGCCCAAAACTGT
CTGF	ACCACCCTGCCGGTGGAGTTCAAGTGCCCTGACGGCGAGGTCATGAAGAAGAACATGATGTTCATCAAGACCTGTGCCTGCCATTACAACTGTCCCGGAG
CTSB	TGTGTGGGGACGGCTGTAATGGTGGCTATCCTGCTGAAGCTTGGAACTTCTGGACAAGAAAAGGCCTGGTTTCTGGTGGCCTCTATGAATCCCATGTAGG
CTSL1	TGTGGGGCCCATTTCTGTTGCTATTGATGCAGGTCATGAGTCCTTCCTGTTCTATAAAGAAGGCATTTATTTTGAGCCAGACTGTAGCAGTGAAGACATG
DCN	ATCATCCTCCTTCTGCTTGCACAAGTTTCCTGGGCTGGACCGTTTCAACAGAGAGGCTTATTTGACTTTATGCTAGAAGATGAGGCTTCTGGGATAGGCC
DDHD2	TCACAACAGGAGCAGTTGTCCCAGTCAGATCCATCTCCGTCACCAAACTCATGTAGTTCCTTTGAGCTAATAGACATGGATGCTGGCAGCTTGTATGAAC
DDR1	CCCTTGGCGGCCGTGTGGCTCGCTTTCTGCAGTGCCGCTTCCTCTTTGCGGGGCCCTGGTTACTCTTCAGCGAAATCTCCTTCATCTCTGATGTGGTGAA
DUSP2	CTGGCCCTCATTCGGGGTCGGGAACCAAGGGTGTGTCTGCTCTTTCCCTCCCCATCCTCTGGCAGAAATCAGCTAGACGCTATACCGTGGACTCTCCCTG
DUSP4	GCACCGTAGCATGCAGATGTCAAGGCAGTTAGGAAGTAAATGGTGTCTTGTAGATATGTGCAAGGTAGCATGATGAGCAACTTGAGTTTGTTGCCACTGA
DUSP5	GTGGATGTAAAACCCATTTCACAAGAGAAGATTGAGAGTGAGAGAGCCCTCATCAGCCAGTGTGGAAAACCAGTGGTAAATGTCAGCTACAGGCCAGCTT
DUSP6	ATGTGACAACAGGGTTCCAGCACAGCAGCTGTATTTTACCACCCCTTCCAACCAGAATGTATACCAGGTGGACTCTCTGCAATCTACGTGAAAGACCCCA
EFNB2	TTGTAAAACCAAATCCAGGTTCTAGCACAGACGGCAACAGCGCCGGACATTCGGGGAACAACATCCTCGGTTCCGAAGTGGCCTTATTTGCAGGGATTGC
EGF	TAATGGAGCGAAGCTTTCATATGCCCTCCTATGGGACACAGACCCTTGAAGGGGGTGTCGAGAAGCCCCATTCTCTCCTATCAGCTAACCCATTATGGCA
EGFR	ACGCAGTTGGGCACTTTTGAAGATCATTTTCTCAGCCTCCAGAGGATGTTCAATAACTGTGAGGTGGTCCTTGGGAATTTGGAAATTACCTATGTGCAGA
EGR1	GAGGCATACCAAGATCCACTTGCGGCAGAAGGACAAGAAAGCAGACAAAAGTGTTGTGGCCTCTTCGGCCACCTCCTCTCTCTCTTCCTACCCGTCCCCG
EIF4EBP1	CTGCGCAATAGCCCAGAAGATAAGCGGGCGGGCGGTGAAGAGTCACAGTTTGAGATGGACATTTAAAGCACCAGCCATCGTGTGGAGCACTACCAAGGGG
ELF1	TAAGGGGAATGCTTTATTATGGCTGCTGTTGTCCAACAGAACGACCTAGTATTTGAATTTGCTAGTAACGTCATGGAGGATGAACGACAGCTTGGTGATC
EPHA1	AGGTGGCCAGTGGTGGAACTTCCTTCGAGAGGCAACTATCATGGGCCAGTTTAGCCACCCGCATATTCTGCATCTGGAAGGCGTCGTCACAAAGCGAAAG
ERBB2	CTGAAAGAGACGGAGCTGAGGAAGGTGAAGGTGCTTGGATCTGGCGCTTTTGGCACAGTCTACAAGGGCATCTGGATCCCTGATGGGGAGAATGTGAAAA
ERBB3	CCTGCAGTGGATTCGAGAAGTGACAGGCTATGTCCTCGTGGCCATGAATGAATTCTCTACTCTACCATTGCCCAACCTCCGCGTGGTGCGAGGGACCCAG
ERBB4	CTAGGATAGATCCAGAACCACAAAGCATCTGCACCACAAAAGGTGTTAGACTACCAAGCAGCTCCTGGTTTTCTGCATAGTATTAGTAGCACAGCTTAGG
EREG	GAGAGTCCAGTGATAACTGCACAGCTTTAGTTCAGACAGAAGACAATCCACGTGTGGCTCAAGTGTCAATAACAAAGTGTAGCTCTGACATGAATGGCTA
ERLIN2	CAGAATTGAAGTGGTGAACTTCCTGGTCCCGAACGCAGTGTATGATATAGTGAAGAACTATACTGCTGACTATGACAAGGCCCTCATCTTCAACAAGATC
ETS1	GGTTTTACAGCATTAACCTGCCTAACCTTCATGGTGAGAAATACACCATCTCTCTTCTAGTCATGCTGTGCATGCCGCTTACTCTGTTGGGGTCTATATA
ETS2	CAACCATGTCTTTCAAGGATTACATCCAAGAGAGGAGTGACCCAGTGGAGCAAGGCAAACCAGTTATACCTGCAGCTGTGCTGGCCGGCTTCACAGGAAG
ETV1	CACATACCAACGGCGAGGATCACTTCAGCTCTGGCAGTTTTTGGTAGCTCTTCTGGATGACCCTTCAAATTCTCATTTTATTGCCTGGACTGGTCGAGGC
ETV4	GCGGAGGATGAAAGCCGGATACTTGGACCAGCAAGTGCCCTACACCTTCAGCAGCAAATCGCCCGGAAATGGGAGCTTGCGCGAAGCGCTGATCGGCCCG
ETV5	CCCGCCTTGTTGCCTGCTTTGTGCTTTCTGCACCAGACAACCTGATGGAACATTTGCACCTGAGTTGTACATTTTTGAAGTGTGCAGGGCAGCCTGGACA
FABP7	GAGGCTTTCTGTGCTACCTGGAAGCTGACCAACAGTCAGAACTTTGATGAGTACATGAAGGCTCTAGGCGTGGGCTTTGCCACTAGGCAGGTGGGAAATG
FAP	GCATTGGAAGCTATCCTCCAAGCAAGAAGTGTGTTACTTGCCATCTAAGGAAAGAAAGGTGCCAATATTACACAGCAAGTTTCAGCGACTACGCCAAGTA
FGF1	AAATGAGGAATGTTTGTTCCTGGAAAGGCTGGAGGAGAACCATTACAACACCTATATATCCAAGAAGCATGCAGAGAAGAATTGGTTTGTTGGCCTCAAG
FGF10	TGGTGTCTTCCGTCCCTGTCACCTGCCAAGCCCTTGGTCAGGACATGGTGTCACCAGAGGCCACCAACTCTTCTTCCTCCTCCTTCTCCTCTCCTTCCAG
FGF11	CCTGAATCCTAGCTCTAGGACATAGATCATGACTCTCAGCCCTTTTACCCAGGATGGAGCTGGGGCCTGTATAGCCATATTATTGTTCTAAGTAAGTTCT
FGF12	GAGAACCATCGCTACATGAAATTGGAGAAAAACAAGGGCGTTCAAGGAAAAGTTCTGGAACACCAACCATGAATGGAGGCAAAGTTGTGAATCAAGATTC
FGF13	TGAGGACAGCACTTACACTCTGTTTAACCTCATCCCTGTGGGTCTGCGAGTGGTGGCTATCCAAGGAGTTCAAACCAAGCTGTACTTGGCAATGAACAGT
FGF14	TGTGACTGTGACACTTCATGTGAATGACATACTTCACAAGTACACTCGATACCTTGCCTGCTGACAGCTACCCATAATCCTTTTTGAGTCCTGTTTCAGC
FGF16	GGCTCACCCCGGGAGGGATACAGGACTAAACGACACCAGAAATTCACTCACTTTTTACCCAGGCCTGTAGATCCTTCTAAGTTGCCCTCCATGTCCAGAG
FGF17	ACGGACACGTTTGGCAGCCGGGTTCGCATCAAAGGGGCTGAGAGTGAGAAGTACATCTGTATGAACAAGAGGGGCAAGCTCATCGGGAAGCCCAGCGGGA
FGF18	CTCCTAGTGGAGACAGACACCTTCGGTAGTCAAGTCCGGATCAAGGGCAAGGAGACGGAATTCTACCTGTGCATGAACCGCAAAGGCAAGCTCGTGGGGA
FGF19	GATGCAGGGGCTGCTTCAGTACTCGGAGGAAGACTGTGCTTTCGAGGAGGAGATCCGCCCAGATGGCTACAATGTGTACCGATCCGAGAAGCACCGCCTC
FGF2	GTCCGGGAGAAGAGCGACCCTCACATCAAGCTACAACTTCAAGCAGAAGAGAGAGGAGTTGTGTCTATCAAAGGAGTGTGTGCTAACCGTTACCTGGCTA
FGF20	GGGCACCCGGCAGGACCACAGCCTCTTCGGTATCTTGGAATTCATCAGTGTGGCAGTGGGACTGGTCAGTATTAGAGGTGTGGACAGTGGTCTCTATCTT
FGF21	GATCACCTGAGGACCCGAGCCATTGATGGACTCGGACGAGACCGGGTTCGAGCACTCAGGACTGTGGGTTTCTGTGCTGGCTGGTCTTCTGCTGGGAGCC
FGF22	CCAGGACAGCATCCTGGAGATCCGCTCTGTACACGTGGGCGTCGTGGTCATCAAAGCAGTGTCCTCAGGCTTCTACGTGGCCATGAACCGCCGGGGCCGC
FGF23	TGAGTGTGCAAACCTTGACATTAACAGCTGAATGGGGCAAGTTGATGAAAACACTACTTTCAAGCCTTCGTTCTTCCTTGAGCATCTCTGGGGAAGAGCT
FGF3	CTGGAGAACAGCGCCTACAGTATTTTGGAGATAACGGCAGTGGAGGTGGGCATTGTGGCCATCAGGGGTCTCTTCTCCGGGCGGTACCTGGCCATGAACA
FGF4	GGCGTGGTGAGCATCTTCGGCGTGGCCAGCCGGTTCTTCGTGGCCATGAGCAGCAAGGGCAAGCTCTATGGCTCGCCCTTCTTCACCGATGAGTGCACGT
FGF5	AAGAGTTACCTCCTCCATCTTACTCTGCCCTATTTGAAAGTCTCAGGGGAGAAAAGGGAACAAGATGCTGATCCAACCTGAGTGGAGTCAGGTGAGGCAT
FGF6	GCGTGGTGAGTCTCTTTGGAGTGAGAAGTGCCCTCTTCGTTGCCATGAACAGTAAAGGAAGATTGTACGCAACGCCCAGCTTCCAAGAAGAATGCAAGTT
FGF7	GAAAGGCTCAAGTTGCACCAGGCAGACAACAGACATGGAATTCTTATATATCCAGCTGTTAGCAACAAAACAAAAGTCAAATAGCAAACAGCGTCACAGC
FGF8	AGAGCAACGGCAAAGGCAAGGACTGCGTCTTCACGGAGATTGTGCTGGAGAACAACTACACAGCGCTGCAGAATGCCAAGTACGAGGGCTGGTACATGGC
FGF9	ATGGTACTATCCAGGGAACCAGGAAAGACCACAGCCGATTTGGCATTCTGGAATTTATCAGTATAGCAGTGGGCCTGGTCAGCATTCGAGGCGTGGACAG
FGFBP1	CATTCTTCCTCAGCATAGTGCAGGACACGTCATGCTAATGAGGTCAAAAGAGAACGGGTTCCCTTAAGAGATGTCATGTCGTAAGTCCCTCTGTATACTT
FGFR1	TACAAGGTCCGTTATGCCACCTGGAGCATCATAATGGACTCTGTGGTGCCCTCTGACAAGGGCAACTACACCTGCATTGTGGAGAATGAGTACGGCAGCA
FGFR2	ATGGTCAGCTGGGGTCGTTTCATCTGCCTGGTCGTGGTCACCATGGCAACCTTGTCCCTGGCCCGGCCCTCCTTCAGTTTAGTTGAGGATACCACATTAG
FGFR3	GGACCTGTATATTTGTAAAGCTATTTATGGGCCCCTGGCACTCTTGTTCCCACACCCCAACACTTCCAGCATTTAGCTGGCCACATGGCGGAGAGTTTTA
FGFR4	AGGCGAGGGCTGCTTTGGCCAGGTAGTACGTGCAGAGGCCTTTGGCATGGACCCTGCCCGGCCTGACCAAGCCAGCACTGTGGCCGTCAAGATGCTCAAA
FN1	GGGAATGGACATGCATTGCCTACTCGCAGCTTCGAGATCAGTGCATTGTTGATGACATCACTTACAATGTGAACGACACATTCCACAAGCGTCATGAAGA
FOS	ACTCAAGTCCTTACCTCTTCCGGAGATGTAGCAAAACGCATGGAGTGTGTATTGTTCCCAGTGACACTTCAGAGAGCTGGTAGTTAGTAGCATGTTGAGC
FOXO1	TCTCATCACCAACATCATTAACTGTTTCGACCCAGTCCTCACCTGGCACCATGATGCAGCAGACGCCGTGCTACTCGTTTGCGCCACCAAACACCAGTTT
FRAT2	AAACTTAAGCGTGGAGAAATGTATGCGCCAGGGTGCTTCCGTGGGGCATGAGAATTTCCCGGGCCATCCAAGCCCAAGGACCTGGGATAAACTGGGAGAA
FXYD5	TGAACACACCCTCCGGAAACGGGGGCTGTTGGTCGCAGCTGTGCTGTTCATCACAGGCATCATCATCCTCACCAGTGGCAAGTGCAGGCAGCTGTCCCGG
FZD2	GGAGGAGACGCGTTTCGCGCGCCTCTGGATCCTCACCTGGTCGGTGCTGTGCTGCGCTTCCACCTTCTTCACTGTCACCACGTACTTGGTAGACATGCAG
G0S2	TTTGGACTTAACTTCAGAGAAACCGCTGACATCTAGAACTGACCTACCACAAGCATCCACCAAAGGAGTTTGGGATTGAGTTTTGCTGCTGTGCAGCACT
GAPDH	TCCTCCTGTTCGACAGTCAGCCGCATCTTCTTTTGCGTCGCCAGCCGAGCCACATCGCTCAGACACCATGGGGAAGGTGAAGGTCGGAGTCAACGGATTT
GDNF	CACTGACTTGGGTCTGGGCTATGAAACCAAGGAGGAACTGATTTTTAGGTACTGCAGCGGCTCTTGCGATGCAGCTGAGACAACGTACGACAAAATATTG
GFRA1	GCACAGAAGCTGAAATCCAATGTGTCGGGCAATACACACCTCTGTATTTCCAATGGTAATTATGAAAAAGAAGGTCTCGGTGCTTCCAGCCACATAACCA
GFRA2	CGGTCACCAGCTGCCCTGCGGACAATTACCAGGCGTGTCTGGGCTCTTATGCTGGCATGATTGGGTTTGACATGACACCTAACTATGTGGACTCCAGCCC
GFRA3	AAGTTAGCCATTCTCTATTGCATTCCAGATTAGGGTTAGGGTAGGGAGGACTGGGTGTTCTGAGGCAGCCTAGAAAGTCATTCTCCTTTGTGAAGAAGGC
GFRA4	CCATCGGACAAGACCCCGTCTAACACTGCATCCTCCCAACTGGGCATTACCCACCATTGTAGCCACCTGTGCGCCATGACCATGCTGGCAGAGTCTTTCC
GPR176	AGTATTCTGCTCTGTGACCATCCTCAGCTTCCCTGCTATTGCTTTGGACAGGTACTACTCAGTCCTCTATCCACTGGAGAGGAAAATATCTGATGCCAAG
GRB7	GCCGATCTGGCCTCTATTACTCCACCAAGGGCACCTCTAAGGATCCGAGGCACCTGCAGTACGTGGCAGATGTGAACGAGTCCAACGTGTACGTGGTGAC
HAND2	TCCATATTTTAATACGAAGAGGACACTCCCGTGTGGTAAGGGATCCCGTCGTCTCATAGATTCTGTGTGCGTGAATGTTCCCTCTTGGCTGTGTAGACAC
HBEGF	TGAGAGTCACTTTATCCTCCAAGCCACAAGCACTGGCCACACCAAACAAGGAGGAGCACGGGAAAAGAAAGAAGAAAGGCAAGGGGCTAGGGAAGAAGAG
HOOK3	TGTCATCCGTACTTTAGATCCTAAACAGAATCAAGGAGCAGCACCAGAAATACAAGCTCTTAAAAATCAGCTCCAGGAACGAGACCGACTGTTCCACTCA
HOXA3	CCTGGTCTCCTCCGGGGATGCTTCGCGGTCTGTTATCGCGTCAGGAGGAAAGAATTGCTCCAAAAATCTGCACGCGGAGCGAAACAGTTTGAAAGGGACT
HRAS	AGTACATGCGCACCGGGGAGGGCTTCCTGTGTGTGTTTGCCATCAACAACACCAAGTCTTTTGAGGACATCCACCAGTACAGGGAGCAGATCAAACGGGT
IGF1R	TCGGGGGGCCATCAGGATTGAGAAAAATGCTGACCTCTGTTACCTCTCCACTGTGGACTGGTCCCTGATCCTGGATGCGGTGTCCAATAACTACATTGTG
IL1R2	GGCCTTCTTGGTTTTGGGGGGAATATGGATGCACAGACGGTGCAAACACAGAACTGGAAAAGCAGATGGTCTGACTGTGCTATGGCCTCATCATCAAGAC
IL6	TGACAAACAAATTCGGTACATCCTCGACGGCATCTCAGCCCTGAGAAAGGAGACATGTAACAAGAGTAACATGTGTGAAAGCAGCAAAGAGGCACTGGCA
IRS2	GCGCCGAAACGGGTGATCGCTCTCGACTGCTGCCTGAACATCAACAAGCGCGCCGACGCCAAGCACAAGTACCTGATCGCCCTCTACACCAAGGACGAGT
ITGA5	AGAAGACTTTGTTGCTGGTGTGCCCAAAGGGAACCTCACTTACGGCTATGTCACCATCCTTAATGGCTCAGACATTCGATCCCTCTACAACTTCTCAGGG
ITGAM	GCCCTCCGAGGGTGTCCTCAAGAGGATAGTGACATTGCCTTCTTGATTGATGGCTCTGGTAGCATCATCCCACATGACTTTCGGCGGATGAAGGAGTTTG
ITGB1	TTTTAACATTACCAAGGTAGAAAGTCGGGACAAATTACCCCAGCCGGTCCAACCTGATCCTGTGTCCCATTGTAAGGAGAAGGATGTTGACGACTGTTGG
ITGB6	AACATTCTCCAGCTGATCATCTCAGCTTATGAAGAACTGCGGTCTGAGGTGGAACTGGAAGTATTAGGAGACACTGAAGGACTCAACTTGTCATTTACAG
KANK1	GGAGTCTGTGAACGACCTCACACTCCTCAAGACAAACTTGAATCTCAAAGAAGTGCGGTCTATCGGTTGTGGAGATTGTTCTGTTGACGTGACCGTCTGC
KL	AGTATGCCCGACTGTGCTTTCAAGAGCTCGGCCATCACGTCAAGCTTTGGATAACGATGAATGAGCCGTATACAAGGAATATGACATACAGTGCTGGCCA
KLB	TTCAGCACTGATGAAATAACCACACGCTATAGGAATACAATGTCCAACGGGGGATTGCAAAGATCTGTCATCCTGTCAGCACTTATTCTGCTACGAGCTG
KRAS	CATGGACTGTGTCCCCACGGTCATCCAGTGTTGTCATGCATTGGTTAGTCAAAATGGGGAGGGACTAGGGCAGTTTGGATAGCTCAACAAGATACAATCT
LAMC2	CAAGCGGAAATTGAAGCAGATAGGTCTTATCAGCACAGTCTCCGCCTCCTGGATTCAGTGTCTCGGCTTCAGGGAGTCAGTGATCAGTCCTTTCAGGTGG
LCK	ATTAAGTGGACAGCGCCAGAAGCCATTAACTACGGGACATTCACCATCAAGTCAGATGTGTGGTCTTTTGGGATCCTGCTGACGGAAATTGTCACCCACG
LCT	TACACAGTTTGGAGTGCGATGGACAATTTTGAGTGGGCCACAGGCTTTTCAGAGAGATTTGGTCTGCATTTTGTGAACTACAGTGACCCTTCTCTGCCAA
LDHA	AACTTCCTGGCTCCTTCACTGAACATGCCTAGTCCAACATTTTTTCCCAGTGAGTCACATCCTGGGATCCAGTGTATAAATCCAATATCATGTCTTGTGC
LETM2	GATACCACTCAGTGGGGAGGCTCCAAAGACTGATATTCTTGTGGAATTACCTACTTTCACTGAATCTAAAGAGAACATGGTGGATCTTGCACCTCAACTG
LGALS3	CACGGTGAAGCCCAATGCAAACAGAATTGCTTTAGATTTCCAAAGAGGGAATGATGTTGCCTTCCACTTTAACCCACGCTTCAATGAGAACAACAGGAGA
LOX	CGCTACACAGGACATCATGCGTATGCCTCAGGCTGCACAATTTCACCGTATTAGAAGGCAAAGCAAAACTCCCAATGGATAAATCAGTGCCTGGTGTTCT
LSM1	TTGCAGCATTATTTCAGTTCAAAATGAACTATATGCCTGGCACCGCCAGCCTCATCGAGGACATTGACAAAAAGCACTTGGTTCTGCTTCGAGATGGAAG
LZTS1	TGCCCATCCTGCCATCCTCAAACGACAGAGGAGCTTTTCTGGAATTTCAAACCATTGCTCTTAGTCCCAAGCTAGGCTTAAACCTGGAATCTACAAGCCA
MAFF	AGGCCTGAGGTCACATTTCACTTAGTGGTTGTGTTGGGACCAAAACCTGGGTGTCCTCACTGCTGCCCTGAGTCCAGCCATGGTTTTCAGGGGGACAGTG
MAP2K1	ACGGAATGGACAGCCGACCTCCCATGGCAATTTTTGAGTTGTTGGATTACATAGTCAACGAGCCTCCTCCAAAACTGCCCAGTGGAGTGTTCAGTCTGGA
MAP2K3	GAACCTGGACTCCCGGACCTTCATCACCATTGGAGACAGAAACTTTGAGGTGGAGGCTGATGACTTGGTGACCATCTCAGAACTGGGCCGTGGAGCCTAT
MAPK13	CGGAGGCCCAGCAGCCGTTTGATGATTCCTTAGAACACGAGAAACTCACAGTGGATGAATGGAAGCAGCACATCTACAAGGAGATTGTGAACTTCAGCCC
MET	AAATGAGGAAGACCTTCAGAAGGTTGCTGAGTACAAGACTGGGCCTGTGCTGGAACACCCAGATTGTTTCCCATGTCAGGACTGCAGCAGCAAAGCCAAT
MKI67	AGCAGATGTAGAGGGAGAACTCTTAGCGTGCAGGAATCTAATGCCATCAGCAGGCAAAGCCATGCACACGCCTAAACCATCAGTAGGTGAAGAGAAAGAC
MSN	GCATTGGCCATTCTATTGTGGCAAGGCTGAGTAGAAGATCCTACCCCAATTCCTTGTAGGAGTATAGGCCGGTCTAAAGTGAGCTCTATGGGCAGATCTA
MST1R	CCACTTTGGAGTTGTCTACCACGGAGAATACATAGACCAGGCCCAGAATCGAATCCAATGTGCCATCAAGTCACTAAGTCGCATCACAGAGATGCAGCAG
MTOR	TTAGTGTTGCTCCTGGGAGTTGATCCGTCTCGGCAACTTGACCATCCTCTGCCAACAGTTCACCCTCAGGTGACCTATGCCTACATGAAAAACATGTGGA
MUC4	CAGCCTGGGCCCCGTCACGGTCCAATGGCTCCTTGAGCCTCACGACGCAATCCGTGTCCTGCTGGATAACCAGACTGTGACATTTCAGCCTGACCATGAA
NFYA	AACTAAAAGATTCATGTGTTTCAGCCTAGTGGGAGAGAGTGGGGGAGAGGAAGAGAGAGAGAGAGCATGTATACCCGTATGTTATCATAGAGCACGATTC
NRAS	ACCCTGGTCCTGACTTCCCTGGAGGAGAAGTATTCCTGTTGCTGTCTTCAGTCTCACAGAGAAGCTCCTGCTACTTCCCCAGCTCTCAGTAGTTTAGTAC
NRG1	TACATCTACATCCACCACTGGGACAAGCCATCTTGTAAAATGTGCGGAGAAGGAGAAAACTTTCTGTGTGAATGGAGGGGAGTGCTTCATGGTGAAAGAC
NRG2	GCCACACGTGGAGCCTGGAACGTTCTGAGAGCCTGACTTCTGACTCCCAGTCGGGGATCATGCTATCATCAGTGGGTACCAGCAAATGCAACAGCCCAGC
NRG3	GCCACAAAATGGTAAAAGCTACAGTCTCAAAGCATCCAGCACAATGGCAAAGTCAGAGAACTTGGTGAAGAGCCATGTCCAGCTGCAAAATTATTCAAAG
NRG4	GAAGCTTTTGTGGCATTGGCGGTCCTAGTAACACTTATCATTGGAGCCTTCTACTTCCTTTGCAGGAAAGGCCACTTTCAGAGAGCCAGTTCAGTCCAGT
NRTN	GTGACTCCTGGCACGGAGGCCAACCCCTTCCTTGTTCAATGGTTCCTTGAGGGACCATTCCCATGTGATTATCGACCATTCGGCAGGCGTTCAAAGTCAA
PGK1	GCAAGAAGTATGCTGAGGCTGTCACTCGGGCTAAGCAGATTGTGTGGAATGGTCCTGTGGGGGTATTTGAATGGGAAGCTTTTGCCCGGGGAACCAAAGC
PHLDA1	ATGGCAGAGGGCAAGGAGATCGACTTTCGGTGCCCGCAAGACCAGGGCTGGAACGCCGAGATCACGCTGCAGATGGTGCAGTACAAGAATCGTCAGGCCA
PHLDA2	TGGAACGCGGCCATCGCGCTGGCGCTCATCGATTTCCAGAACCGCCGCGCCCTGCAGGACTTTCGCAGCCGCCAGGAACGCACCGCACCCGCCGCACCCG
PIK3CA	CCTCAGGCTTGAAGAGTGTCGAATTATGTCCTCTGCAAAAAGGCCACTGTGGTTGAATTGGGAGAACCCAGACATCATGTCAGAGTTACTGTTTCAGAAC
POLB	CAACGGGGGAATCACCGACATGCTCACAGAACTCGCAAACTTTGAGAAGAACGTGAGCCAAGCTATCCACAAGTACAATGCTTACAGAAAAGCAGCATCT
POLD3	AGCAACCAAGCATGAACTTGATTAAGACCAGAAGTTTGGGAGATGAGTCCTGGCATTATGTCTAGGACTAAAGCAGTGGCTTTGTATAGCAAGCTGAGTA
PPAPDC1B	GCCCTGGCTCTGAATGGCGTCTTTACCAACACAATAAAACTGATCGTAGGGAGGCCACGCCCAGATTTCTTCTACCGCTGCTTCCCTGATGGGCTAGCCC
PROS1	ATAGATGAATGCTCTGAGAACATGTGTGCTCAGCTTTGTGTCAATTACCCTGGAGGTTACACTTGCTATTGTGATGGGAAGAAAGGATTCAAACTTGCCC
PROSC	TTGGCGAGAACTACGTTCAGGAACTGCTAGAAAAAGCATCAAATCCCAAAATTCTGTCTTTGTGTCCTGAGATCAAATGGCACTTCATTGGCCACCTACA
PSEN1	CACTTCGACTCCAGCAGGCATATCTCATTATGATTAGTGCCCTCATGGCCCTGGTGTTTATCAAGTACCTCCCTGAATGGACTGCGTGGCTCATCTTGGC
PSPN	TCTGGTCCATGCCAGCTGTGGAGCCTGACCCTGTCCGTGGCAGAGCTAGGCCTGGGCTACGCCTCAGAGGAGAAGGTCATCTTCCGCTACTGCGCCGGCA
PTEN	TGTGGTCTGCCAGCTAAAGGTGAAGATATATTCCTCCAATTCAGGACCCACACGACGGGAAGACAAGTTCATGTACTTTGAGTTCCCTCAGCCGTTACCT
PTPRS	GATCCTGTGTCCTATTACGTCATCGAATATAAATCCAAGAGCCAAGACGGGCCGTATCAGATTAAAGAGGACATCACCACCACACGTTACAGCATCGGCG
RAB11FIP1	GCTGCTGGGAAAAAATTCAGTTTATAGCATTCCTGCACCTCCCAAAGTAGATAACCTGGAGGTCATTCAGTTAACAACTGTCCCTGAGGACTCAGTTTTG
REL	TGGCCTCCGGTGCGTATAACCCGTATATAGAGATAATTGAACAACCCAGGCAGAGGGGAATGCGTTTTAGATACAAATGTGAAGGGCGATCAGCAGGCAG
RET	AGGAGCCAGGGTCGGATTCCAGTTAAATGGATGGCAATTGAATCCCTTTTTGATCATATCTACACCACGCAAAGTGATGTATGGTCTTTTGGTGTCCTGC
RPL19	CCAATGCCCGAATGCCAGAGAAGGTCACATGGATGAGGAGAATGAGGATTTTGCGCCGGCTGCTCAGAAGATACCGTGAATCTAAGAAGATCGATCGCCA
RPLP0	CGAAATGTTTCATTGTGGGAGCAGACAATGTGGGCTCCAAGCAGATGCAGCAGATCCGCATGTCCCTTCGCGGGAAGGCTGTGGTGCTGATGGGCAAGAA
S100A6	TTCCTGGGGGCCTTGGCTTTGATCTACAATGAAGCCCTCAAGGGCTGAAAATAAATAGGGAAGATGGAGACACCCTCTGGGGGTCCTCTCTGAGTCAAAT
SERPINB1	TTACACTCTCAACTCCGACCTCGCCCGCCTAGGTGTGCAGGATCTCTTTAACAGTAGCAAGGCTGATCTGTCTGGCATGTCAGGAGCCAGAGATATTTTT
SERPINE1	TGTGTTCAATAGATTTAGGAGCAGAAATGCAAGGGGCTGCATGACCTACCAGGACAGAACTTTCCCCAATTACAGGGTGACTCACAGCCGCATTGGTGAC
SFN	TGGGCCTGGCCCTGAACTTTTCCGTCTTCCACTACGAGATCGCCAACAGCCCCGAGGAGGCCATCTCTCTGGCCAAGACCACTTTCGACGAGGCCATGGC
SLCO4A1	GATGACAGAACAGTGCCGTTGGGTGATGCAATCACACGGGAACTTCTATTTGACCTGCAACCTTCTACTTAACCTGTGGTTTAAAGTCGGCTGTGACCTC
SMN1	TTTACTGGACTCTATTTTGAAAAACCATCTGTAAAAGACTGGGGTGGGGGTGGGAGGCCAGCACGGTGGTGAGGCAGTTGAGAAAATTTGAATGTGGATT
SNAI1	GACCACTATGCCGCGCTCTTTCCTCGTCAGGAAGCCCTCCGACCCCAATCGGAAGCCTAACTACAGCGAGCTGCAGGACTCTAATCCAGAGTTTACCTTC
SNAI2	GCGTTTTCCAGACCCTGGTTGCTTCAAGGACACATTAGAACTCACACGGGGGAGAAGCCTTTTTCTTGCCCTCACTGCAACAGAGCATTTGCAGACAGGT
SPRY1	GGATGACTTGAAGGGTTCCTTGAAAGAGGACCTGACACAGCACAAGTTCATTTGTGAACAGTGTGGGAAGTGCAAGTGTGGAGAATGCACTGCTCCCAGG
SPRY2	AAAGAGGAAATACTCCGCGTGCGCTTGTAGAAGGGGAGTCGTCTCCAGCTCCGAACCCCGGAGTGTTCATCAGCGGGGAATCTGGCTCCGAATTCTCTTT
SPRY3	CTGCTGAACACAGAAGTGGTAATGTAGGCAAGCCACAGGTATGTTCTCTTGTAACAAGATGGGGTTGACCATATGTGAACCCTGAAGAGTCATTTTGAAC
SPRY4	CTCCCTTCCAACTGCATCAACTAACTCTCGGGGGTGTTCTGCTCACCACACCGTCCTTCGGTTCTTACTGAGTCACAGACTCGCCTGCCCACTACGTGTC
SPTBN2	GGGCCCAGGGCAGCGTCGCCTTTGATTACCGAAAGCGCAAACATGTCTTCAAGCTGGGCTTACAGGATGGAAAAGAATATTTATTCCAGGCCAAGGATGA
STAC	TACTCTTATCTTAAAGCCAGCATCCAGAATTTCCTCCCTCTCTGATGCCACATGCAAAACCAGGTGTACGATGTCAAGATGGATTCTTTGAGAGCCAGGG
STAT3	AGACTTGGGCTTACCATTGGGTTTAAATCATAGGGACCTAGGGCGAGGGTTCAGGGCTTCTCTGGAGCAGATATTGTCAAGTTCATGGCCTTAGGTAGCA
SULF1	TCCAGAAATCAGGAGACGGAGACATTTTGTCAGTTTTGCAACATTGGACCAAATACAATGAAGTATTCTTGCTGTGCTCTGGTTTTGGCTGTCCTGGGCA
SYK	CGGACTCTCCAAAGCACTGCGTGCTGATGAAAACTACTACAAGGCCCAGACCCATGGAAAGTGGCCTGTCAAGTGGTACGCTCCGGAATGCATCAACTAC
TACC1	AAGTATGACCTCTCAGAAGAGCTTCCAGCAACTGACCATGGAGAAGGAACAGGCCCTGGCTGACCTTAACTCTGTGGAAAGGTCCCTTTCTGATCTCTTC
TGFA	TGCCACAGACCTTCCTACTTGGCCTGTAATCACCTGTGCAGCCTTTTGTGGGCCTTCAAAACTCTGTCAAGAACTCCGTCTGCTTGGGGTTATTCAGTGT
TM2D2	AGAGTGAGACTCTGACCAAAAAAGAAATTTTGCAGCTCCAAGGCTTGAAGTCATTTATGTTGCCAGGGGTAAGAGCTTGGTTGAAGGGCTAAAAGACTAG
TOB1	TACCAAAATGAAGAATAGTGGCCGTAGCAACAAGGTTGCACGTACTTCTCCCATCAACCTCGGCTTGAATGTGAATGACCTCTTGAAGCAGAAAGCCATC
TP53	GGGGAGCAGGGCTCACTCCAGCCACCTGAAGTCCAAAAAGGGTCAGTCTACCTCCCGCCATAAAAAACTCATGTTCAAGACAGAAGGGCCTGACTCAGAC
TP63	CAAGTTTCGGACAGTACAAAGAACGGTGATGGTACGAAGCGCCCGTTTCGTCAGAACACACATGGTATCCAGATGACATCCATCAAGAAACGAAGATCCC
TRIB2	GCTGCGGAAATTCATCTTTAAGGACGAAGAGAGGACTCGGGTCAAGCTGGAAAGCCTGGAAGACGCCTACATTCTGCGGGGAGATGATGATTCCCTCTCC
TWIST1	CAACTCCCAGACACCTCGCGGGCTCTGCAGCACCGGCACCGTTTCCAGGAGGCCTGGCGGGGTGTGCGTCCAGCCGTTGGGCGCTTTCTTTTTGGACCTC
VDAC3	TTAAATGTGTTCCTCAGCGACAGTGTAGCGTCATGTTAGAGGAGACGATCTGACCCACCAGTTTGTACATCACGTCCTGCATGTCCCACACCATTTTTTC
VIM	GAGGAGATGCTTCAGAGAGAGGAAGCCGAAAACACCCTGCAATCTTTCAGACAGGATGTTGACAATGCGTCTCTGGCACGTCTTGACCTTGAACGCAAAG
WHSC1L1	GAAAGGGAAAGTTAAGGATGCTGGAGCAGAACAATGGATTTCTCTTTCTCTTTCATGCAAGGGATCATGGGAAACACAATTCAGCAACCACCTCAACTCA
ZEB1	TTACAAAATGGGGTTTTCACTGGTGGTGGCCCATTACAGGCAACCAGTTCTCCTCAGGGCATGGTGCAAGCTGTTGTTCTGCCAACAGTTGGTTTGGTGT
ZFP106	ATAAGGGTGTTGCAGGAGGCTCCTCGACTTGGTTTCACAACCATAGTAATTCTGGAGGTGGTTGGCTTTCAAATAGTGGAGCAGTAGATTGGAATCATAA
ZNF703	GGCAGCCCCGGGTCGCTGTCCTTGCGGAATCCACACACTTTGGGCCTAAGCCGGTACCACCCCTATGGCAAGAGCCACTTATCCACAGCGGGGGGCCTGG
FGFR1IIIb	CATTCGGGGATTAATAGCTCGGATGCGGAGGTGCTGACCCTGTTCAATGTGACAGAGGCCCAGAGCGGGGAGTATGTGTGTAAGGTTTCCAATTATATTG
FGFR2 IIIb	AAATAGTTCCAATGCAGAAGTGCTGGCTCTGTTCAATGTGACCGAGGCGGATGCTGGGGAATATATATGTAAGGTCTCCAATTATATAGGGCAGGCCAAC
FGFR2 IIIc	TGAGGTTCTCTATATTCGGAATGTAACTTTTGAGGACGCTGGGGAATATACGTGCTTGGCGGGTAATTCTATTGGGATATCCTTTCACTCTGCATGGTTG
FGFR3 IIIb	TGGCAGCAAGGTGGGCCCGGACGGCACACCCTACGTTACCGTGCTCAAGTCCTGGATCAGTGAGAGTGTGGAGGCCGACGTGCGCCTCCGCCTGGCCAAT
FGFR3 IIIc	TGGCAGCAAGGTGGGCCCGGACGGCACACCCTACGTTACCGTGCTCAAGACGGCGGGCGCTAACACCACCGACAAGGAGCTAGAGGTTCTCTCCTTGCAC
FGFR3 IIIS	AGTCCAACGCGTCCATGAGCTCCAACACACCACTGGTGCGCATCGCAAGGCTGTCCTCAGGGGAGGGCCCCACGCTGGCCAATGTCTCCGAGCTCGAGCT
