# Supplementary material for: Characterization of FGFR1 Locus in sqNSCLC Reveals a Broad and Heterogeneous Amplicon
Source: PLoS One. 2016 Feb 23;11(2):e0149628. doi: 10.1371/journal.pone.0149628 (PMC4764357; doi:10.1371/journal.pone.0149628)
Supplement: S3 Table — q-values were used to identify statistically significant changes between the amplified and non-amplified cohorts. (XLSX) [file pone.0149628.s009.xlsx]

## Sheet: Sheet1
Gene	q-value
WHSC1L1	7.01167e-06
LSM1	5.3819e-05
BAG4	8.52887e-05
ASH2L	0.000294259
DDHD2	0.000402433
EIF4EBP1	0.000627891
FOS	0.000627891
TACC1	0.000627891
PPAPDC1B	0.00433183
BRF2	0.00451747
ERLIN2	0.00457929
EGR1	0.00650427
SMN1	0.0112782
FGFR1	0.0120061
FGFR1IIIb	0.01459
ARTN	0.0174664
PSEN1	0.019013
PROSC	0.019814
ZEB1	0.0465763
POLB	0.0679296
CFL1	0.0766349
DUSP2	0.0923978
TGFA	0.0923978
ETV5	0.0934216
PTPRS	0.0934216
IRS2	0.105096
SULF1	0.105096
FGF7	0.106475
TM2D2	0.120159
COL7A1	0.133872
IL1R2	0.133872
CTSL1	0.159498
FOXO1	0.159498
CTGF	0.167853
C8orf4	0.179187
MAFF	0.179187
CTSB	0.187186
IL6	0.187186
RAB11FIP	0.187186
CLU	0.19381
LETM2	0.19381
COL12A1	0.196608
ERBB2	0.196608
ETV4	0.196608
FGFR3 II	0.196608
GRB7	0.196608
LAMC2	0.196608
MAPK13	0.196608
MTOR	0.196608
CDC25C	0.209528
COL5A1	0.217438
ITGB6	0.217438
FGF1	0.219266
PIK3CA	0.219266
SERPINB1	0.224737
ELF1	0.226772
ETV1	0.226772
FGF3	0.226772
GDNF	0.226772
SPRY3	0.226772
SPRY4	0.226772
VDAC3	0.226772
VIM	0.226772
SYK	0.227337
BTC	0.24171
DDR1	0.24171
DUSP5	0.24171
ETS2	0.24171
FGF10	0.24171
FGF14	0.24171
FGFBP1	0.24171
FGFR3	0.24171
KL	0.24171
PROS1	0.24171
SERPINE1	0.24171
SFN	0.24171
TP63	0.24171
TRIB2	0.24171
FN1	0.263686
ETS1	0.273039
STAC	0.291956
AP3M2	0.29418
CCND1	0.29418
EREG	0.29418
FGF11	0.29418
HBEGF	0.29418
NRTN	0.29418
SNAI1	0.29418
SPTBN2	0.29418
STAT3	0.29418
GFRA3	0.294353
GFRA4	0.296611
PSPN	0.303365
AKT3	0.325191
COL21A1	0.325266
EPHA1	0.325266
HOOK3	0.325266
MAP2K1	0.325266
NFYA	0.325266
REL	0.325266
ZFP106	0.325266
G0S2	0.333803
PHLDA1	0.335643
CRIM1	0.340508
MAP2K3	0.340508
ZNF703	0.340508
FGF18	0.345927
MUC4	0.357255
ANXA1	0.361188
FGFR4	0.361188
FAP	0.365594
ITGA5	0.378994
SPRY1	0.381841
GPR176	0.385514
DUSP6	0.388073
KANK1	0.388348
PHLDA2	0.389333
S100A6	0.389333
CBLC	0.394565
AREG	0.402309
COL1A2	0.402309
FGF2	0.402309
ITGAM	0.402309
ITGB1	0.402309
KRAS	0.402309
LCK	0.402309
LGALS3	0.402309
LOX	0.402309
MST1R	0.402309
SNAI2	0.402309
SPRY2	0.402309
TOB1	0.407968
FGF12	0.41356
FABP7	0.4191
FGF13	0.4191
CD274	0.427461
DUSP4	0.427461
FGFR2 II	0.427461
HOXA3	0.427461
HRAS	0.427461
NRG1	0.427461
BASP1	0.430137
CDH1	0.430137
EGFR	0.430137
ERBB4	0.430137
FZD2	0.430137
IGF1R	0.430137
LZTS1	0.430137
NRG4	0.430137
PTEN	0.430137
TP53	0.430137
DCN	0.431481
MKI67	0.442927
ANXA4	0.449328
MET	0.449328
NRAS	0.453739
MSN	0.45463
TWIST1	0.461668
ANG2	0.463801
FXYD5	0.463801
SLCO4A1	0.465411
FGFR2	0.477035
HAND2	0.481565
POLD3	0.481565
AKT1	0.504568
BRAF	0.504568
CDH3	0.504568
EFNB2	0.504568
EGF	0.504568
ERBB3	0.504568
FRAT2	0.504568
