# Supplementary material for: Characterization of FGFR1 Locus in sqNSCLC Reveals a Broad and Heterogeneous Amplicon
Source: PLoS One. 2016 Feb 23;11(2):e0149628. doi: 10.1371/journal.pone.0149628 (PMC4764357; doi:10.1371/journal.pone.0149628)
Supplement: S4 Table — (XLSX) [file pone.0149628.s010.xlsx]

## Sheet: qPCR_3primeassay
3 prime assay				Middle assay				5 prime assay
Gene	p-value	r	% samples >LOD	Gene	p-value	r	% samples >LOD	Gene	p-value	r	% samples >LOD
WHSC1L1	1.52e-07	0.639033	100	DDHD2	3.46e-08	0.677538	94.5455	WHSC1L1	1.82e-05	0.54329	100
BAG4	3.34e-06	0.580808	100	WHSC1L1	2.18e-08	0.670202	100	DDHD2	0.0001	0.513105	94.5455
LSM1	2.98e-05	0.544694	94.5455	LSM1	2.35e-06	0.601981	94.5455	BAG4	8.03e-05	0.506277	100
DDHD2	4.28e-05	0.535644	94.5455	BAG4	2.24e-06	0.589033	100	LSM1	0.000335	0.478357	94.5455
ERLIN2	0.00186	0.417594	96.3636	EIF4EBP1	0.000201	0.485039	98.1818	CTGF	0.000602	-0.448124	100
ASH2L	0.00235	0.41296	94.5455	PSEN1	0.000216	-0.478932	100	FN1	0.00206	-0.406782	100
FGFR1IIIb	0.00833	0.388669	81.8182	PPAPDC1B	0.000918	0.446086	94.5455	FOXO1	0.00219	-0.404545	100
PPAPDC1B	0.00531	0.381115	94.5455	PROSC	0.00149	0.437407	90.9091	COL1A2	0.00297	-0.39329	100
EIF4EBP1	0.00447	0.381056	98.1818	VDAC3	0.0017	0.413492	100	COL12A1	0.00484	-0.37793	98.1818
BRF2	0.006	0.379638	92.7273	TACC1	0.00177	0.412121	100	COL5A1	0.00504	-0.372944	100
VDAC3	0.00576	0.367605	100	FGFR1IIIb	0.00675	0.398155	81.8182	EGR1	0.00575	-0.370993	98.1818
TM2D2	0.0435	0.364919	56.3636	CCND1	0.00353	-0.386869	100	ITGA5	0.00611	-0.365224	100
PROSC	0.00976	0.362113	90.9091	RAB11FIP1	0.00603	0.375907	94.5455	CTSB	0.0064	-0.363348	100
SYK	0.00711	-0.359019	100	ASH2L	0.00611	0.375309	94.5455	PROSC	0.0101	0.360768	90.9091
CTGF	0.00736	-0.357576	100	FGFR1	0.00546	0.369769	100	FGFR1IIIb	0.0158	0.357708	81.8182
POLB	0.0128	0.353367	89.0909	TM2D2	0.0433	0.365323	56.3636	PPAPDC1B	0.0135	0.340562	94.5455
NFYA	0.0086	0.35101	100	BRF2	0.0144	0.340724	92.7273	SPTBN2	0.0218	0.33395	85.4545
IL1R2	0.0192	0.330228	90.9091	ERLIN2	0.0129	0.339542	96.3636	EIF4EBP1	0.0137	0.333715	98.1818
TACC1	0.018	0.317893	100	COL12A1	0.0135	-0.334172	98.1818	PSEN1	0.0156	-0.324675	100
FN1	0.0184	-0.316883	100	SYK	0.0141	-0.329293	100	ASH2L	0.0205	0.320499	94.5455
FGFR1	0.0203	0.312193	100	POLB	0.0239	0.322245	89.0909	VDAC3	0.0177	0.318687	100
FOXO1	0.0207	-0.311183	100	FN1	0.0176	-0.319048	100	FOS	0.0181	-0.317821	100
EGR1	0.023	-0.308938	98.1818	CTSB	0.0225	-0.307287	100	SULF1	0.0186	-0.316378	100
SULF1	0.0223	-0.307648	100	CTGF	0.0323	-0.289033	100	CCND1	0.0203	-0.312121	100
CCND1	0.0227	-0.306782	100	HOOK3	0.0352	0.287288	98.1818	FGF7	0.0208	-0.311111	100
PSEN1	0.0238	-0.304401	100	PROS1	0.0391	-0.279076	100	ERLIN2	0.0242	0.309305	96.3636
CTSB	0.0274	-0.297403	100	ANXA4	0.057	-0.258225	100	SYK	0.0225	-0.307287	100
COL12A1	0.0322	-0.291862	98.1818	COL1A2	0.0602	-0.255051	100	TM2D2	0.102	0.299597	56.3636
FOS	0.0345	-0.285642	100	IL1R2	0.0917	0.241104	90.9091	IL1R2	0.0348	0.299112	90.9091
COL5A1	0.0351	-0.284776	100	FOS	0.0776	-0.239971	100	IL6	0.0498	-0.294203	81.8182
SPTBN2	0.0533	0.283649	85.4545	SERPINB1	0.0786	-0.239177	100	ITGB1	0.0317	-0.290115	100
ITGA5	0.0442	-0.272439	100	ITGA5	0.0886	-0.231818	100	SNAI1	0.0716	-0.284321	74.5455
IRS2	0.0454	-0.270996	100	SULF1	0.0944	-0.227778	100	BRF2	0.0451	0.28181	92.7273
STAT3	0.046	0.270274	100	STAT3	0.0975	0.225758	100	AKT3	0.0481	-0.275506	94.5455
AKT3	0.0632	-0.259541	94.5455	SPRY1	0.109	-0.224708	94.5455	TACC1	0.0447	0.271861	100
COL1A2	0.059	-0.256205	100	ELF1	0.103	-0.222511	100	VIM	0.045	-0.271429	100
RAB11FIP1	0.0738	0.250064	94.5455	NFYA	0.107	0.219769	100	SFN	0.0472	-0.271355	98.1818
CFL1	0.0691	0.24697	100	FOXO1	0.108	-0.219048	100	PROS1	0.0515	-0.263997	100
SFN	0.0816	-0.239108	98.1818	COL5A1	0.12	-0.212266	100	ZEB1	0.0539	-0.2614	100
IL6	0.115	-0.23834	81.8182	MKI67	0.131	-0.212157	94.5455	IRS2	0.0601	-0.255195	100
VIM	0.116	-0.214286	100	CLU	0.157	-0.211964	83.6364	ELF1	0.0608	-0.254473	100
MAP2K1	0.121	-0.211328	100	ITGB1	0.121	-0.211328	100	NFYA	0.0609	0.254401	100
ERBB2	0.129	0.211014	96.3636	NRAS	0.141	0.207035	94.5455	TWIST1	0.0966	-0.2537	80
ITGB6	0.171	0.207905	81.8182	SMN1	0.158	0.194816	98.1818	SPRY4	0.0645	-0.25101	100
ZEB1	0.144	-0.199567	100	KANK1	0.202	-0.193676	81.8182	SPRY1	0.0827	-0.242893	94.5455
MTOR	0.154	0.196722	98.1818	EGR1	0.163	-0.192377	98.1818	FGFR1	0.0839	0.235209	100
SPRY4	0.158	-0.193001	100	ETV5	0.174	-0.189647	96.3636	RAB11FIP1	0.0947	0.234184	94.5455
HRAS	0.167	0.192469	96.3636	FGFR3 IIIb	0.189	-0.18886	90.9091	LAMC2	0.116	-0.222715	92.7273
KANK1	0.213	-0.18946	81.8182	LAMC2	0.185	-0.188688	92.7273	FZD2	0.223	-0.217914	60
AP3M2	0.209	0.186864	85.4545	ITGB6	0.251	0.174704	81.8182	POLB	0.133	0.217551	89.0909
ELF1	0.177	-0.184704	100	SFN	0.214	-0.171793	98.1818	CLU	0.147	-0.217268	83.6364
SPRY1	0.193	-0.183301	94.5455	AP3M2	0.262	0.167091	85.4545	SERPINE1	0.119	-0.214637	98.1818
MAPK13	0.184	0.181818	100	ARTN	0.242	-0.166697	92.7273	FGFR3 IIIb	0.167	-0.198463	90.9091
DDR1	0.184	0.181746	100	CBLC	0.322	-0.149306	83.6364	CTSL1	0.16	-0.192208	100
PROS1	0.201	-0.17518	100	MAP2K1	0.28	-0.148124	100	CFL1	0.163	0.190548	100
ANXA4	0.206	-0.173377	100	PHLDA2	0.412	-0.147727	60	ETS1	0.171	-0.187446	100
GRB7	0.276	0.172028	76.3636	CTSL1	0.292	-0.144589	100	NRG1	0.251	0.183449	74.5455
LETM2	0.32	0.170399	65.4545	TGFA	0.312	-0.142918	94.5455	GRB7	0.251	0.181266	76.3636
TWIST1	0.275	-0.168288	80	TWIST1	0.361	-0.140944	80	EFNB2	0.198	-0.179487	96.3636
LAMC2	0.24	-0.167421	92.7273	ETS2	0.315	0.137879	100	ANXA4	0.205	-0.173593	100
SERPINB1	0.226	-0.166017	100	FZD2	0.455	-0.134693	60	MAPK13	0.227	0.165512	100
HOOK3	0.238	0.163484	98.1818	CDH3	0.353	-0.132851	92.7273	SMN1	0.236	0.164094	98.1818
ITGB1	0.242	-0.160534	100	REL	0.347	0.131753	96.3636	MAP2K1	0.232	-0.163925	100
FGF7	0.251	-0.157504	100	PIK3CA	0.338	0.131746	100	FGFR3 IIIS	0.272	-0.160102	89.0909
C8orf4	0.256	0.155844	100	FGFR3	0.355	-0.128416	98.1818	SERPINB1	0.248	-0.158369	100
AREG	0.333	-0.151163	78.1818	PHLDA1	0.353	0.127706	100	ARTN	0.267	-0.158281	92.7273
ARTN	0.294	-0.149955	92.7273	LZTS1	0.516	0.125616	52.7273	GPR176	0.349	-0.156144	69.0909
EFNB2	0.288	-0.148766	96.3636	SPRY4	0.364	-0.124892	100	STAT3	0.263	0.15368	100
ITGAM	0.321	-0.143337	90.9091	MTOR	0.372	0.123918	98.1818	ITGAM	0.292	-0.151981	90.9091
NRG1	0.377	0.141638	74.5455	IL6	0.424	-0.122266	81.8182	MKI67	0.298	-0.147016	94.5455
SNAI1	0.377	-0.141638	74.5455	TOB1	0.389	-0.119726	98.1818	HRAS	0.295	0.146589	96.3636
MSN	0.307	-0.140188	100	ETV4	0.432	-0.118717	83.6364	PHLDA2	0.418	-0.145722	60
ETV5	0.319	-0.139574	96.3636	FGFBP1	0.407	-0.117562	94.5455	FGFR3	0.297	-0.144578	98.1818
SMN1	0.321	0.137488	98.1818	COL21A1	0.534	-0.116129	56.3636	DDR1	0.305	0.140837	100
FGF11	0.34	0.136471	92.7273	SPTBN2	0.444	0.114362	85.4545	SPRY2	0.333	-0.139784	90.9091
NRAS	0.337	0.135917	94.5455	FGFR3 IIIS	0.439	-0.113163	89.0909	LCK	0.349	-0.131269	96.3636
DUSP4	0.383	-0.134743	80	AKT1	0.419	-0.111183	100	FAP	0.344	-0.130159	100
CTSL1	0.335	-0.13254	100	IRS2	0.422	-0.11039	100	ITGB6	0.422	0.122793	81.8182
PIK3CA	0.336	0.132251	100	AKT3	0.445	-0.10817	94.5455	ZFP106	0.378	-0.121284	100
FGF2	0.482	-0.131048	56.3636	FGF11	0.45	0.108054	92.7273	MTOR	0.396	0.117743	98.1818
ERBB3	0.366	0.130468	90.9091	KRAS	0.434	0.107648	100	DCN	0.396	-0.116811	100
EPHA1	0.383	0.130319	85.4545	ZEB1	0.44	-0.106349	100	NRAS	0.411	0.116452	94.5455
ETS1	0.361	-0.125685	100	EPHA1	0.486	-0.104186	85.4545	DUSP5	0.409	-0.113636	100
PHLDA1	0.366	0.124387	100	LGALS3	0.46	-0.101732	100	DUSP4	0.464	-0.113178	80
TGFA	0.398	-0.119781	94.5455	GPR176	0.546	-0.100996	69.0909	TOB1	0.42	-0.112026	98.1818
SPRY2	0.413	-0.118463	90.9091	CDH1	0.469	-0.0997114	100	TGFA	0.44	-0.109536	94.5455
REL	0.406	0.116433	96.3636	LOX	0.474	0.0995235	98.1818	FXYD5	0.434	-0.108748	98.1818
CBLC	0.444	-0.115757	83.6364	SNAI2	0.474	0.0995235	98.1818	ETV5	0.44	-0.108289	96.3636
SERPINE1	0.406	-0.115304	98.1818	ETS1	0.473	-0.0987013	100	MUC4	0.495	-0.106916	78.1818
FGFR2 IIIb	0.436	0.112701	90.9091	C8orf4	0.474	0.0986291	100	ERBB2	0.451	0.105789	96.3636
FGFR3 IIIb	0.437	-0.112317	90.9091	LCK	0.483	-0.0983712	96.3636	CDC25C	0.554	-0.105271	61.8182
FGFR2	0.42	0.11195	98.1818	VIM	0.481	-0.0970418	100	FGFR2 IIIb	0.47	0.104442	90.9091
ETS2	0.45	0.103896	100	MAPK13	0.487	0.0957431	100	IGF1R	0.448	-0.104401	100
MET	0.468	0.100896	98.1818	AREG	0.541	-0.0957415	78.1818	PIK3CA	0.448	0.104329	100
BRAF	0.515	0.0913562	96.3636	SPRY2	0.516	-0.0940696	90.9091	LZTS1	0.597	-0.102463	52.7273
G0S2	0.522	0.0907539	94.5455	FGFR2 IIIc	0.553	-0.0909091	81.8182	EPHA1	0.518	0.0967854	85.4545
FGFR2 IIIc	0.56	-0.0893281	81.8182	EGFR	0.517	-0.0891775	100	KRAS	0.499	0.0930736	100
GPR176	0.611	-0.0852391	69.0909	FGF7	0.533	-0.0857864	100	MSN	0.503	-0.0922799	100
FGFR3	0.54	-0.0851915	98.1818	FRAT2	0.624	-0.0857143	63.6364	CRIM1	0.54	-0.0844877	100
ETV4	0.587	-0.0822078	83.6364	SNAI1	0.595	-0.0855401	74.5455	AP3M2	0.576	0.0836031	85.4545
FGFBP1	0.563	-0.082131	94.5455	STAC	0.637	-0.0801328	67.2727	CBLC	0.584	-0.0829479	83.6364
FRAT2	0.639	0.0820728	63.6364	ITGAM	0.604	-0.0752461	90.9091	BASP1	0.547	-0.0829004	100
POLD3	0.572	-0.0817767	90.9091	ANXA1	0.596	-0.0731602	100	AREG	0.607	-0.0807913	78.1818
COL21A1	0.666	0.0806452	56.3636	DDR1	0.598	0.072583	100	COL21A1	0.669	-0.0798387	56.3636
LOX	0.563	0.0803888	98.1818	TP63	0.61	-0.0724836	94.5455	G0S2	0.579	0.0788013	94.5455
SLCO4A1	0.611	0.0797342	78.1818	PTPRS	0.613	-0.0696248	100	ETS2	0.573	-0.0776335	100
MKI67	0.577	-0.0792282	94.5455	ETV1	0.656	-0.0690627	80	STAC	0.654	-0.0761024	67.2727
CDH1	0.573	0.0777056	100	ZNF703	0.617	0.0689755	100	FGFR2	0.592	0.074595	98.1818
TOB1	0.627	-0.0676577	98.1818	POLD3	0.638	-0.0681393	90.9091	LOX	0.606	-0.0717743	98.1818
MUC4	0.667	0.0675023	78.1818	CRIM1	0.633	-0.0658009	100	MST1R	0.685	-0.0711485	63.6364
LCK	0.64	-0.0657958	96.3636	CFL1	0.634	0.0655844	100	BRAF	0.62	0.0697468	96.3636
TRIB2	0.651	0.0623377	100	MAFF	0.654	0.0648739	90.9091	TRIB2	0.626	0.0671717	100
FZD2	0.734	-0.0614973	60	MUC4	0.689	-0.0628209	78.1818	KANK1	0.671	-0.0650856	81.8182
BASP1	0.657	-0.0612554	100	DUSP2	0.683	0.0618563	83.6364	FGF2	0.735	-0.0633065	56.3636
CRIM1	0.657	-0.0612554	100	SERPINE1	0.662	-0.0608729	98.1818	S100A6	0.664	0.0598124	100
TP63	0.669	-0.0607018	94.5455	TP53	0.662	0.0602453	100	HOOK3	0.674	0.0585859	98.1818
SNAI2	0.68	0.0573661	98.1818	ERBB3	0.681	-0.0596879	90.9091	POLD3	0.691	-0.057575	90.9091
CLU	0.709	-0.0565526	83.6364	DUSP4	0.705	0.0587738	80	MAP2K3	0.691	-0.0565184	94.5455
FGFR3 IIIS	0.74	-0.0486735	89.0909	DCN	0.684	-0.0562049	100	ZNF703	0.688	-0.0553391	100
LGALS3	0.753	-0.0434343	100	S100A6	0.704	-0.0523088	100	LGALS3	0.689	-0.055267	100
IGF1R	0.756	-0.0428571	100	FGF12	0.777	0.048906	65.4545	LETM2	0.755	0.0537967	65.4545
MAP2K3	0.767	-0.0421754	94.5455	CD274	0.761	-0.0483753	76.3636	PTPRS	0.697	-0.0537518	100
CDC25C	0.813	0.0420168	61.8182	HRAS	0.732	0.048218	96.3636	FGFR2 IIIc	0.732	-0.0525692	81.8182
DUSP2	0.789	0.040518	83.6364	FGF2	0.798	0.0479839	56.3636	DUSP2	0.739	-0.0505088	83.6364
KRAS	0.779	0.0387446	100	DUSP6	0.732	-0.0471861	100	EGFR	0.726	0.0482684	100
EGFR	0.78	0.0386003	100	ERBB2	0.744	0.0458797	96.3636	MET	0.729	0.048218	98.1818
ZFP106	0.78	-0.0385281	100	COL7A1	0.766	-0.0414332	98.1818	C8orf4	0.737	0.0463925	100
MAFF	0.792	-0.0382713	90.9091	FAP	0.769	0.0404762	100	TP63	0.748	-0.0455904	94.5455
ETV1	0.818	0.0357999	80	MET	0.772	-0.0404422	98.1818	FGF11	0.757	0.0443439	92.7273
MST1R	0.845	-0.0341737	63.6364	MSN	0.807	-0.0336941	100	PHLDA1	0.793	0.0361472	100
S100A6	0.85	0.0260462	100	MST1R	0.848	-0.0336134	63.6364	TP53	0.801	-0.0347763	100
COL7A1	0.861	0.0243568	98.1818	GRB7	0.841	0.0320071	76.3636	MAFF	0.818	-0.0333733	90.9091
CDH3	0.866	0.0242534	92.7273	LETM2	0.864	0.029601	65.4545	FGF12	0.855	0.0316602	65.4545
ZNF703	0.865	0.0235209	100	BRAF	0.846	0.0273343	96.3636	SNAI2	0.832	0.0294645	98.1818
FGF12	0.903	0.0211068	65.4545	DUSP5	0.844	0.0271284	100	DUSP6	0.834	-0.0289322	100
DCN	0.884	0.020202	100	FGFR2	0.85	0.0262626	98.1818	CDH1	0.845	0.0269841	100
AKT1	0.884	-0.0201299	100	MAP2K3	0.857	0.0256126	94.5455	CDH3	0.858	-0.0257014	92.7273
PHLDA2	0.912	-0.0200535	60	BASP1	0.87	0.022583	100	PTEN	0.856	-0.0249639	100
PTPRS	0.888	0.0194805	100	NRG1	0.904	0.0195122	74.5455	REL	0.871	0.0228189	96.3636
FXYD5	0.904	-0.0168096	98.1818	PTEN	0.892	-0.018759	100	ETV1	0.909	-0.017759	80
TP53	0.911	-0.0155123	100	CDC25C	0.92	-0.0178762	61.8182	COL7A1	0.899	-0.0176482	98.1818
DUSP6	0.939	0.0105339	100	FGFR2 IIIb	0.915	-0.0154142	90.9091	ANXA1	0.899	-0.0175325	100
FAP	0.951	0.00851371	100	FXYD5	0.923	0.0134553	98.1818	AKT1	0.9	0.017316	100
CD274	0.959	0.0081841	76.3636	SLCO4A1	0.941	-0.0116279	78.1818	SLCO4A1	0.917	0.0164603	78.1818
PTEN	0.959	0.00714286	100	IGF1R	0.944	0.00966811	100	FRAT2	0.933	0.0148459	63.6364
STAC	0.969	0.00663822	67.2727	G0S2	0.947	0.00939127	94.5455	ERBB3	0.933	0.0121489	90.9091
ANXA1	0.967	-0.00577201	100	TRIB2	0.958	0.00728716	100	CD274	0.95	0.00996678	76.3636
DUSP5	0.975	0.00440115	100	ZFP106	0.966	-0.00584416	100	ETV4	0.954	-0.00881899	83.6364
LZTS1	0.984	0.00394089	52.7273	EFNB2	0.968	-0.00564425	96.3636	FGFBP1	0.967	0.00589089	94.5455
GDNF	0.434	-0.163846	45.4545	GDNF	0.049	-0.397692	45.4545	GDNF	0.4	-0.176154	45.4545
HBEGF	0.0248	-0.447692	45.4545	HBEGF	0.00467	-0.546923	45.4545	HBEGF	0.0355	-0.422308	45.4545
FGF1	0.347	-0.20087	43.6364	FGF1	0.859	-0.0382609	43.6364	FGF1	0.296	-0.222609	43.6364
PSPN	0.72	0.0790514	41.8182	PSPN	0.733	-0.0750988	41.8182	PSPN	0.657	-0.0978261	41.8182
EGF	0.986	0.00395257	40	EGF	0.506	-0.149633	40	EGF	0.388	-0.193676	40
NRTN	0.737	-0.0779221	38.1818	NRTN	0.606	-0.119481	38.1818	NRTN	0.567	-0.132468	38.1818
FGF13	0.737	0.0824561	34.5455	FGF13	0.96	-0.0122807	34.5455	FGF13	0.792	0.0649123	34.5455
FGFR4	0.933	-0.0220588	30.9091	FGFR4	0.896	0.0343137	30.9091	FGFR4	0.445	-0.198529	30.9091
GFRA3	0.237	0.325	27.2727	GFRA3	0.666	0.121429	27.2727	GFRA3	0.869	0.0464286	27.2727
GFRA4	0.694	-0.110714	27.2727	GFRA4	0.296	-0.289286	27.2727	GFRA4	0.211	-0.342857	27.2727
SPRY3	0.84	-0.0571429	27.2727	SPRY3	0.451	-0.210714	27.2727	SPRY3	0.398	-0.235714	27.2727
EREG	0.759	-0.0901099	25.4545	EREG	0.737	-0.0989011	25.4545	EREG	0.446	-0.221978	25.4545
NRG4	0.175	-0.384615	25.4545	NRG4	0.326	-0.283516	25.4545	NRG4	0.0371	-0.56044	25.4545
BTC	0.789	0.0824176	23.6364	BTC	0.629	-0.148352	23.6364	BTC	0.803	-0.0769231	23.6364
FGF10	0.271	-0.32967	23.6364	FGF10	0.201	-0.379121	23.6364	FGF10	0.064	-0.527473	23.6364
FGF3	0.187	-0.454545	18.1818	FGF3	0.446	-0.272727	18.1818	FGF3	0.229	-0.418182	18.1818
FGF14	0.397	0.428571	10.9091	FGF14	0.468	0.371429	10.9091	FGF14	0.787	0.142857	10.9091
FGF18	0.623	-0.257143	10.9091	FGF18	0.468	-0.371429	10.9091	FGF18	0.0416	-0.828571	10.9091
FGF21	0.397	-0.428571	10.9091	FGF21	0.468	-0.371429	10.9091	FGF21	0.156	-0.657143	10.9091
GFRA1	0.873	-0.1	9.09091	GFRA1	0	1	9.09091	GFRA1	0.505	0.4	9.09091
HAND2	0.624	0.3	9.09091	HAND2	0.873	0.1	9.09091	HAND2	0.747	0.2	9.09091
KL	0.104	-0.8	9.09091	KL	0.0374	-0.9	9.09091	KL	0.188	-0.7	9.09091
ANG2	0.8	0.2	7.27273	ANG2	0.8	0.2	7.27273	ANG2	0.8	0.2	7.27273
ERBB4	0.6	0.4	7.27273	ERBB4	0.6	-0.4	7.27273	ERBB4	0.6	0.4	7.27273
FABP7	0.6	0.4	7.27273	FABP7	0.8	-0.2	7.27273	FABP7	0.8	0.2	7.27273
FGF19	0.8	-0.2	7.27273	FGF19	0.6	-0.4	7.27273	FGF19	0.6	-0.4	7.27273
FGF8	0.6	-0.4	7.27273	FGF8	0.6	-0.4	7.27273	FGF8	0.2	-0.8	7.27273
FGF16	0	1	5.45455	FGF16	0	1	5.45455	FGF16	0.667	-0.5	5.45455
FGF20	0	-1	5.45455	FGF20	0	-1	5.45455	FGF20	0	-1	5.45455
HOXA3	0.667	0.5	5.45455	HOXA3	0.667	0.5	5.45455	HOXA3	0.667	0.5	5.45455
BAI3			3.63636	BAI3			3.63636	BAI3			3.63636
FGF17			3.63636	FGF17			3.63636	FGF17			3.63636
FGF4			3.63636	FGF4			3.63636	FGF4			3.63636
FGF5			3.63636	FGF5			3.63636	FGF5			3.63636
FGF9			3.63636	FGF9			3.63636	FGF9			3.63636
FGFR3 IIIc			3.63636	FGFR3 IIIc			3.63636	FGFR3 IIIc			3.63636
GFRA2			3.63636	GFRA2			3.63636	GFRA2			3.63636
KLB			3.63636	KLB			3.63636	KLB			3.63636
LCT			3.63636	LCT			3.63636	LCT			3.63636
NRG2			3.63636	NRG2			3.63636	NRG2			3.63636
NRG3			3.63636	NRG3			3.63636	NRG3			3.63636
RET			3.63636	RET			3.63636	RET			3.63636
